# Supplementary material for: Effects of Mulberry Leaf and Corn Silk Extracts Against α-Amylase and α-Glucosidase In Vitro and on Postprandial Glucose in Prediabetic Individuals: A Randomized Crossover Trial
Source: Nutrients. 2025 Oct 31;17(21):3438. doi: 10.3390/nu17213438 (PMC12610157; doi:10.3390/nu17213438)
Supplement: Supplementary file 1 [file nutrients-17-03438-s001.zip]

Archive with 1 entries (1 files):
- nutrients-3900296-supplementary.pdf
